# Supplementary material for: An overlooked poultry trade network of the smallholder farms in the border provinces of Thailand, 2021: implications for avian influenza surveillance
Source: Front Vet Sci. 2024 Feb 7;11:1301513. doi: 10.3389/fvets.2024.1301513 (PMC10879335; doi:10.3389/fvets.2024.1301513)
Supplement: Supplementary file 3 [file Data_Sheet_2.ZIP]

Archive with 2 entries (2 files):
- Supplementary material 3.html
- __MACOSX/._Supplementary material 3.html
